# Supplementary material for: Validity and Reliability of Fitbit Flex for Step Count, Moderate to Vigorous Physical Activity and Activity Energy Expenditure
Source: PLoS One. 2016 Sep 2;11(9):e0161224. doi: 10.1371/journal.pone.0161224 (PMC5010194; doi:10.1371/journal.pone.0161224)
Supplement: S1 File — Sections: 1 Device output step count, 2 Direct observation, 3 Activity minutes & energy output. (XLSX) [file pone.0161224.s001.xlsx]

## Sheet: Device output step count
ID	Walking_Fit_A1	Walking_Acti_A1	Incline_Fit_A1	Incline_Acti_A1	Jogging_Fit_A1	Jogging_Acti_A1	Stairs_Fit_A1	Stairs_Acti_A1	Totalfree_Fit_A1	Totalfree_Acti_A1	Walking_Fit_A2	Walking_Acti_A2	Incline_Fit_A2	Incline_Acti_A2	Jogging_Fit_A2	Jogging_Acti_A2	Stairs_Fit_A2	Stairs_Acti_A2
1001	575	753	857	762	799	1052	304	632	6768	14415	557	773	562	823	1035	1074	622	561
1002	627	707	609	735	983	966	607	511	4032	5831	471	754	596	752	983	973	526	534
1003	526	729	314	761	953	937	516	463	5974	7520
1004	590	751	680	752	1104	1090	594	563	5087	7132	620	750	722	757	1040	1031	577	477
1005	649	675	801	688	733	1014	285	372	5412	9840	663	680	630	689	794	1010	494	369
1006	618	746	639	725	1119	1017	687	659	25390	32644	709	811	795	735	783	955	400	466
1007	690	712	748	681	854	974	524	426	13286	13243	673	701	672	592	818	1021	274	445
1008	578	695	725	712	810	991	416	627	7009	10320	526	704	498	715	1081	1127	697	576
1009	544	687	574	696	978	1010	606	566	13130	18910	507	716	664	714	941	1003	604	670
1010	396	729	501	748	1007	1036	499	504	4605	10261	396	695	599	715	1052	991	562	627
1011	648	695	682	731	980	965	825	693	4613	5992	677	779	682	736	1011	1033	625	450
1012	598	648	616	664	985	969	554	516	9342	13540	615	673	593	656	998	1032	575	521
1013	583	791	580	787	987	1026	620	508	10586	17828	589	755	588	771	1037	1079	635	512
1014	313	648	640	704	915	938	592	544	4218	7133	627	674	665	729	969	942	675	521
1015	464	728	725	838	913	914	642	650	7922	12109	481	727	549	748	970	977	596	866
1016	763	791	635	655	1000	1064	532	608	4019	7557	562	649	687	748	1069	1128	570	545
1017	601	705	571	653	860	855	550	539	5429	8585	485	654	620	659	950	886	593	446
1018	702	729	698	730	979	985	587	669	10175	12468	677	718	691	744	1002	1016	689	442
1019	421	794	549	812	970	1056	596	607	8032	14191	520	695	623	712	1002	991	598	627
1020	782	674	664	723	1001	1048	752	781	4722	6501	558	676	651	692	1019	1065	589	552
1021	542	689	662	691	1112	1172	515	516	5300	8406
1022	664	806	742	818	1080	1079	527	315	3231	6063	705	749	769	839	1070	831	601	526
1023	634	763	480	802	869	963	757	847	5150	9116	595	792	577	746	963	1023	655	386
1024	522	730	697	780	1049	1055	441	704	6428	10196	579	706	730	683	850	1020	531	546
1025	673	778	693	809	967	1058	771	644	9389	15744	619	789	853	797	1047	1096	745	728
*All values represent the number of steps performed
	Key
	ID	Participant ID
		Missing data
	Fit	Fitbit
	Act	Actigraph
	F1	Step count derived from the Fitbit in session 1
	A1	Step count derived from the Actigraph in session 1
	F2	Step count derived from the Fitbit in session 2
	A2	Step count derived from the Actigraph in session 2

## Sheet: Direct observation
ID	walking_video_r1	walking_video_r2	incline_video_r1	incline_video_r2	running_video_r1	running_video_r2	stairs_video_r1	stairs_video_r2		Session 2	ID	walking_video_r1	walking_video_r2	incline_video_r1	incline_video_r2	running_video_r1	running_video_r2	stairs_video_r1	stairs_video_r2
1001											1001
1002	673	674	667	667	974	974	650	650			1002	774	774		776	775		933	923		668	668
1003	678	679	689	690	945	942	723	722			1003
1004	706	700	722	715	957	958	653	654			1004	716	720		722	722
1005	670	668	674	674	993	995	470	462			1005	673	683		675	685		997	1007		480	481
1006	680	682	682	690	938	940	545	545			1006	681	679		675	670		920	914		499	509
1007	632	630	667	667	949	939	560	560			1007				660	670		910	901		532	536
1008	625	625	675	673	951	948	610	610			1008	660	664		684	686		946	946		682	682
1009	662	672	667	668	939	937	540	542			1009	676	676		696	696		944	940		607	606
1010	703	704	707	707	985	991	588	585			1010	696	696		711	712		982	981		571	574
1011	670	670	691	685	936	935	404	404			1011	694	697		691	690		946	950		455	458
1012	665	636	640	640	952	952	548	548			1012	634	637		635	638		965	955		544	542
1013					1004	994	616	618			1013	740	740		751	752		1009	1013		527	527
1014	555	555	654	654	900	903	465	465			1014				653	650		897	890		739	738
1015	690	685	788	788	862	867	624	624			1015	681	683		699	706		877	884		666	666
1016	690	685	637	636	966	966	474	465			1016	640	640		640	640		948	950		468	468
1017	696	700	650	651	854	852	589	588			1017	649	648		656	655		860	861		632	632
1018	708	710	709	710	953	958	586	586			1018	694	694		700	701		953	963		684	679
1019	742	746	762	762	988	990	632	633			1019	750	750		790	785		1010	1010		591	591
1020	657	647	675	669	890	900	614	615			1020	644	644		683	684		897	898		565	565
1021	656	646	660	665	980	980	440	440			1021
1022			698	698	973	974	432	440			1022
1023	725	730	700	700	843	843	524	514			1023	770	764		726	720		908	900		479	478
1024	710	711	791	799	1027	1021	586	584			1024	680	689		679	679		1018	1013		683	680
1025											1025	792	785		815	825		975	977
*All values represent the number of steps performed
	Key
		Missing data
	r1	Reviewer 1
	r2	Reviewer 2

## Sheet: Active minutes & energy output
ID	Fitbit_activemins_s1	Fitbit_activemins_s2	Actigraph_lightmin_s1	Actigraph_lightmin_s2	Actigraph_modmin_s1	Actigraph_modmin_s2	Actigraph_vigmin_s1	Actigraph_vigmin_s2	Actigraph_veryvigmin_s1	Actigraph_veryvigmin_s2	Fitbit_EE_S1	Fitbit_EE_S2	Actigraph_EE_S1	Actigraph_EE_S2
1001	22	25	318	261	25	37	6	7	0	0	900.009	900.009	261.9	290.3
1002	27	22	112	156	37	30	6	5	0	0	510.769	483.769	276	255.5
1003	32		138		42		7		0		642.342		384.1
1004	31	33	135	248	38	50	6	6	0	0	508.72	722.72	278.1	380.3
1005	35	36	213	81	47	42	2	7	0	0	782.34	536.34	575.7	458.4
1006	36	56	277	601	482	229	115	85	1	5	2097.23	1168.23	1008	677.3
1007	50	29	268	102	81	24	7	6	6	5	1115.3	414.299	1049	422.6
1008	33	29	179	188	60	41	1	0	5	6	854.07	864.07	582.9	486.8
1009	66	39	333	295	50	52	33	6	15	0	1105.06	-1109.94	875.6	485.4
1010	20	23	275	191	46	71	5	5	1	0	663.771	810.771	622.2	583.67
1011	35	89	93	243	37	106	3	4	4	5	605.905	1336.9	361.944	845.1
1012	29	48	334	448	38	60	6	6	0	0	1024.73	1477.73	501.9	799.7
1013	43	32	392	226	49	53	5	5	0	0	870.348	677.348	400.2	354.2
1014	26	22	154	30	46	26	3	1	3	5	549.241	249.241	468.8	260.178
1015	8	34	196	190	55	33	0	1	6	5	-484.146	390.854	590	470.6
1016	20	29	217	235	21	55	6	8	0		768.856	1055.86	340.2	627
1017	27	45	271	167	55	43	0	25	0	0	847.828	754.828	611.3	705.4
1018	80	48	167	247	88	55	0	0	5	6	1058.88	1035.88	696	560
1019	34	37	384	185	42	42	5	5	0	0	710.957	631.957	375	281.9
1020	33	30	146	144	35	33	1	0	5	6	609.385	521.385	512.4	516
1021	23		212		21		5		1		412.912		357.6
1022	25	54	139	459	28	60	5	0	0	0	522.456	1601.46	631	1531
1023	33	55	159	269	44	57	5	2	0	0	865.999	1296	630.8	911
1024	37	42	184	217	52	73	8	5	0	0	675.29	835.29	409.6	499.4
1025	39	37	304	208	67	49	5	9	5	11	934.249	696.249	568.2	550.7
Key
	Missing data
EE	Energy expenditure (Calories)
S1	Session 1
S2	Session 2
Activemins	Minutes of activity
lightmin	minutes spent in light intensity activity
modmin	minutes spent in moderate intensity activity
vigmin	minutes spent in vigorous intensity activity
veryvigmin	minutes spent in very vigorous intensity activity
